# Supplementary material for: Epidemiology and Molecular Transmission Characteristics of HIV in the Capital City of Anhui Province in China
Source: Pathogens. 2021 Nov 29;10(12):1554. doi: 10.3390/pathogens10121554 (PMC8708547; doi:10.3390/pathogens10121554)
Supplement: Supplementary file 1 [file pathogens-10-01554-s001.zip]

Archive with 1 entries (1 files):
- pathogens-1461114-supplementary.pdf
